# Supplementary material for: Ocean Carbon Storage across the middle Miocene: a new interpretation for the Monterey Event
Source: Nat Commun. 2020 Jan 9;11:134. doi: 10.1038/s41467-019-13792-0 (PMC6952451; doi:10.1038/s41467-019-13792-0)
Supplement: Supplementary file 1 — Supplementary Dataset 1 [file 41467_2019_13792_MOESM1_ESM.xlsx]

## Sheet: Supplementary Data 1
Supplementary Data 1: T. trilobus B/Ca, δ13C, Mg/Ca and SST estimates at ODP Site 761
Site-Hole	Core	Section	interval (cm)	MBSF	MCD	Species	Age (Ma)	Mg/Ca(mmol/mol)	B/Ca(umol/mol)	δ13C (‰ )	Mg/Ca-SST (°C)
761B	5	2	88-90	35.08	35.58	T. trilobus	11.5479	3.80229	74.932	1.8115	28.5
761B	5	2	103-105	35.23	35.73	T. trilobus	11.5858	3.6186	83.9177	2.2748	27.9
761B	5	2	108-110	35.28	35.78	T. trilobus	11.5989	3.76949	83.9034	2.0948	28.4
761B	5	2	113-115	35.33	35.83	T. trilobus	11.6122	3.83524	81.4605	2.2923	28.6
761B	5	2	123-125	35.43	35.93	T. trilobus	11.6395	4.05324	77.4653	2.1857	29.2
761B	5	2	128-130	35.48	35.98	T. trilobus	11.6534	3.85515	76.1537	1.8976	28.6
761B	5	2	133-135	35.53	36.03	T. trilobus	11.6675	3.9025	79.9599		28.8
761B	5	2	138-140	35.58	36.08	T. trilobus	11.6818	3.70395	81.5657	2.0107	28.2
761B	5	2	143-145	35.63	36.13	T. trilobus	11.6964	3.74333	75.562
761B	5	3	3-5	35.73	36.23	T. trilobus	11.726	3.6775	75.8313	2.1657	28.1
761B	5	3	3-5	35.73	36.23	T. trilobus	11.726	3.78985	76.8415
761B	5	3	8-10	35.78	36.28	T. trilobus	11.741	3.7737	80.8439	2.1882	28.5
761B	5	3	13-15	35.83	36.33	T. trilobus	11.7563			2.2852	28.4
761B	5	3	18-20	35.88	36.38	T. trilobus	11.7717	3.80626	80.1666	2.2374	28.5
761B	5	3	23-25	35.93	36.43	T. trilobus	11.7873	3.72097	80.0196	2.2743	28.3
761B	5	3	33-35	36.03	36.53	T. trilobus	11.8191	3.61293	76.1946	2.0587	27.9
761B	5	3	38-40	36.08	36.58	T. trilobus	11.8352	3.70843	80.0429	2.0533	28.2
761B	5	3	43-45	36.13	36.63	T. trilobus	11.8514	3.93288	76.67	1.8626	28.9
761B	5	3	53-55	36.23	36.73	T. trilobus	11.8844	3.77757	76.0348	2.032	28.4
761B	5	3	58-60	36.28	36.78	T. trilobus	11.9012	3.67153	77.6472	2.0968	28.1
761B	5	3	63-65	36.33	36.83	T. trilobus	11.918	3.89986	75.9978	2.1956	28.8
761B	5	3	68-70	36.38	36.88	T. trilobus	11.935	3.96073	76.5105	1.8654	28.9
761B	5	3	73-75	36.43	36.93	T. trilobus	11.9522	4.1429	74.7603	1.9635	29.4
761B	5	3	78-80	36.48	36.98	T. trilobus	11.9695	3.96323	70.1053	1.9592	29
761B	5	3	88-90	36.58	37.08	T. trilobus	12.0045	4.05152	76.635	1.9572	29.2
761B	5	3	93-95	36.63	37.13	T. trilobus	12.0221	3.91712	74.6343	1.9296	28.8
761B	5	3	98-100	36.68	37.18	T. trilobus	12.04	3.92958	72.7648	1.8925	28.9
761B	5	3	103-105	36.73	37.23	T. trilobus	12.0579	3.74051	72.9725	1.9125	28.3
761B	5	3	108-110	36.78	37.28	T. trilobus	12.0759	3.85659	79.5055	1.9148	28.7
761B	5	3	118-120	36.88	37.38	T. trilobus	12.1123	3.94129	73.7237	1.9959	28.9
761B	5	3	123-125	36.93	37.43	T. trilobus	12.1307	3.73748	76.4619	2.1167	28.3
761B	5	3	128-130	36.98	37.48	T. trilobus	12.1492	3.72294	74.1675	1.9169	28.3
761B	5	3	138-140	37.08	37.58	T. trilobus	12.1865	3.67621	74.5138	1.9126	28.1
761B	5	3	148-150	37.18	37.68	T. trilobus	12.2241	3.73227	78.8887	2.0211	28.3
761B	5	4	3-5	37.23	37.73	T. trilobus	12.2431	3.59937	76.5099	1.9576	27.9
761B	5	4	8-10	37.28	37.78	T. trilobus	12.2622	3.71075	78.2986	1.9562	28.2
761B	5	4	13-15	37.33	37.83	T. trilobus	12.2813	3.87986	73.5654	1.8648	28.7
761B	5	4	18-20	37.38	37.88	T. trilobus	12.3006	3.6041	76.3216	1.9032	27.9
761B	5	4	28-30	37.48	37.98	T. trilobus	12.3392	3.787	73.6642	2.0281	28.4
761B	5	4	33-35	37.53	38.03	T. trilobus	12.3587	3.81579	76.527		28.5
761B	5	4	38-40	37.58	38.08	T. trilobus	12.3782	3.83264	77.8742	1.998	28.6
761B	5	4	43-45	37.63	38.13	T. trilobus	12.3979	3.65289	75.8453	1.9763	28
761B	5	4	48-50	37.68	38.18	T. trilobus	12.4175	3.72345	73.9691	1.9967	28.3
761B	5	4	58-60	37.78	38.28	T. trilobus	12.4571	3.56922	76.8301	1.8889	27.8
761B	5	4	63-65	37.83	38.33	T. trilobus	12.4769	3.68955	75.6669	2.0964	28.2
761B	5	4	68-70	37.88	38.38	T. trilobus	12.4968	3.74458	76.9608	2.0143	28.3
761B	5	4	83-85	38.03	38.53	T. trilobus	12.5569	3.60223	75.4733		27.9
761B	5	4	88-90	38.08	38.58	T. trilobus	12.577	3.94221	76.2545	2.3171	28.9
761B	5	4	93-95	38.13	38.63	T. trilobus	12.5972	3.91744	70.1861		28.8
761B	5	4	98-100	38.18	38.68	T. trilobus	12.6174	3.77082	77.6344	2.1537	28.4
761B	5	4	103-105	38.23	38.73	T. trilobus	12.6376	3.81441	74.6379	2.1878	28.5
761B	5	4	113-115	38.33	38.83	T. trilobus	12.6783	3.90598	71.8457	2.0081	28.8
761B	5	4	118-120	38.38	38.88	T. trilobus	12.6986	3.81335	72.4753	1.9665	28.5
761B	5	4	128-130	38.48	38.98	T. trilobus	12.7394	3.88546	73.8625	2.1416	28.7
761B	5	4	138-140	38.58	39.08	T. trilobus	12.7803	3.9984	67.9288	1.9816	29.1
761B	5	4	143-145	38.63	39.13	T. trilobus	12.8008	3.88643	73.919	2.096	28.7
761B	5	4	148-150	38.68	39.18	T. trilobus	12.8213	3.84066	72.5796	2.1966	28.6
761B	5	5	3-5	38.73	39.23	T. trilobus	12.8418	3.80558	71.8987	2.2545	28.5
761B	5	5	8-10	38.78	39.28	T. trilobus	12.8624	3.89421	68.826	2.1339	28.8
761B	5	5	18-20	38.88	39.38	T. trilobus	12.9035	3.6111	73.7124	2.2595	27.9
761B	5	5	23-25	38.93	39.43	T. trilobus	12.9241	3.70003	72.21	2.2391	28.2
761B	5	5	28-30	38.98	39.48	T. trilobus	12.9447	3.73189	70.119	2.095	28.3
761B	5	5	33-35	39.03	39.53	T. trilobus	12.9653	3.57817	74.113	2.2413	27.8
761B	5	5	43-45	39.13	39.63	T. trilobus	13.0065	3.70596	70.0774	2.0864	28.2
761B	5	5	48-50	39.18	39.68	T. trilobus	13.0271	3.88785	69.8853	2.1537	28.7
761B	5	5	53-55	39.23	39.73	T. trilobus	13.0477	3.55802	68.699	2.1403	27.8
761B	5	5	58-60	39.28	39.78	T. trilobus	13.0683	3.5965	63.9692	2.0516	27.9
761B	5	5	63-65	39.33	39.83	T. trilobus	13.0889	3.7308	67.8179	2.0443	28.3
761B	5	5	73-75	39.43	39.93	T. trilobus	13.13	3.57349	67.1021	2.1705	27.8
761B	5	5	78-80	39.48	39.98	T. trilobus	13.1506	3.45978	65.8733	2.0351	27.4
761B	5	5	83-85	39.53	40.03	T. trilobus	13.1711	3.6518	63.3809	2.1465	28
761B	5	5	88-90	39.58	40.08	T. trilobus	13.1917	3.52077	65.9943	2.2983	27.6
761B	5	5	93-95	39.63	40.13	T. trilobus	13.2122	3.64186	65.3176	2.471	28
761B	5	5	98-100	39.68	40.18	T. trilobus	13.2327	3.54818	64.4297	2.1831	27.7
761B	5	5	108-110	39.78	40.28	T. trilobus	13.2737	3.70713	65.5516	2.1871	28.2
761B	5	5	113-115	39.83	40.33	T. trilobus	13.2941	3.70697	67.1224	2.2961	28.2
761B	5	5	118-120	39.88	40.38	T. trilobus	13.3145	3.79165	66.4061	2.2943	28.5
761B	5	5	133-135	40.03	40.53	T. trilobus	13.3756	3.93237	65.6952	2.1925	28.9
761B	5	5	138-140	40.08	40.58	T. trilobus	13.3959	3.73786	62.9833	2.1565	28.3
761B	5	5	143-145	40.13	40.63	T. trilobus	13.4162	3.94622	64.0894	2.1375	28.9
761B	5	6	3-5	40.23	40.73	T. trilobus	13.4567	3.71645	69.3618	2.2039	28.2
761B	5	6	13-15	40.33	40.83	T. trilobus	13.497	3.80594	70.2345		28.5
761B	5	6	18-20	40.38	40.88	T. trilobus	13.5171	3.67793	71.1918	2.2046	28.1
761B	5	6	23-25	40.43	40.93	T. trilobus	13.5372	3.67652	65.5649	2.1518	28.1
761B	5	6	33-35	40.53	41.03	T. trilobus	13.5772	3.64368	68.2211		28
761B	5	6	38-40	40.58	41.08	T. trilobus	13.5972	3.85121	69.3808	2.1624	28.6
761B	5	6	48-50	40.68	41.18	T. trilobus	13.6369	4.04817	69.9677	2.188	29.2
761B	5	6	58-60	40.78	41.28	T. trilobus	13.6765	3.89577	73.7938	2.718	28.8
761B	5	6	73-75	40.93	41.43	T. trilobus	13.7355	3.73583	70.447	2.516	28.3
761B	5	6	78-80	40.98	41.48	T. trilobus	13.7551	3.95919	69.599	2.569	28.9
761B	5	6	83-85	41.03	41.53	T. trilobus	13.7746	3.69025	69.3132	2.315	28.2
761B	5	6	88-90	41.08	41.58	T. trilobus	13.7941	3.75756	63.1787		28.4
761B	5	6	93-95	41.13	41.63	T. trilobus	13.8135	4.09063	72.8126	2.621	29.3
761B	5	6	113-115	41.23	41.73	T. trilobus	13.8521	4.06453	68.4627	2.415	29.2
761B	5	6	118-120	41.38	41.88	T. trilobus	13.9097	4.30554	65.0611	2.303	29.9
761B	5	6	128-130	41.48	41.98	T. trilobus	13.9477	4.36196	65.0058	2.1	30
761B	5	6	138-140	41.58	42.08	T. trilobus	13.9856	4.5876	68.4202	2.3634	30.6
761B	5	7	3-5	41.73	42.23	T. trilobus	14.0418	4.36913	65.8247	2.181	30
761B	5	7	13-15	41.83	42.33	T. trilobus	14.079	4.30394	64.0946	1.985	29.9
761B	5	7	28-30	41.98	42.48	T. trilobus	14.1343	4.19371	62.2592	2.425	29.6
761B	5	7	33-35	42.03	42.53	T. trilobus	14.1526	4.29538	62.2758		29.8
761B	5	7	43-45	42.13	42.63	T. trilobus	14.189	4.05869	65.3886		29.2
761B	5	7	48-50	42.18	42.68	T. trilobus	14.2071	3.84505	63.9991		28.6
761B	5	CC	8-10	42.32	42.82	T. trilobus	14.2574	3.97364	64.7249	2.277	29
761B	5	CC	18-20	42.42	42.92	T. trilobus	14.293	3.79211	71.2958	2.512	28.5
761B	5	CC	28-30	42.52	43.02	T. trilobus	14.3283	3.85621	63.5785	2.362	28.6
761B	5	CC	33-35	42.57	43.07	T. trilobus	14.3459	3.88557	62.8523	2.3366	28.7
761B	6	1	3-5	42.23	43.13	T. trilobus	14.3669	3.72468	67.4884	2.217	28.3
761B	6	1	8-10	42.28	43.18	T. trilobus	14.3843	3.95896	68.622	2.2479	28.9
761B	6	1	13-15	42.33	43.23	T. trilobus	14.4016	3.82313	64.8593	2.273	28.6
761B	6	1	18-20	42.38	43.28	T. trilobus	14.4189	4.03037	55.2803	2.323	29.1
761B	6	1	23-25	42.43	43.33	T. trilobus	14.436	3.74095	65.1129	2.235	28.3
761B	6	1	33-35	42.53	43.43	T. trilobus	14.4702	3.82298	66.5405	1.519	28.6
761B	6	1	38-40	42.58	43.48	T. trilobus	14.4872	3.66085	67.1264	2.398	28.1
761B	6	1	48-50	42.68	43.58	T. trilobus	14.5209	4.23463	75.6202	2.336	29.7
761B	6	1	53-55	42.73	43.63	T. trilobus	14.5376	3.90738	64.0924	2.329	28.8
761B	6	1	63-65	42.83	43.73	T. trilobus	14.5709	3.8961	65.9621	2.565	28.8
761B	6	1	68-70	42.88	43.78	T. trilobus	14.5875	3.93847	62.7664	2.391	28.9
761B	6	1	73-75	42.93	43.83	T. trilobus	14.6039	3.75493	62.5339	2.582	28.4
761B	6	1	83-85	43.03	43.93	T. trilobus	14.6366	4.11065	63.9847	2.5162	29.4
761B	6	1	88-90	43.08	43.98	T. trilobus	14.6529	4.40245	60.6412	2.453	30.1
761B	6	1	98-100	43.18	44.08	T. trilobus	14.6852	4.44681	56.0513	2.3723
761B	6	1	103-105	43.23	44.13	T. trilobus	14.7012	4.32447	54.8765	2.382
761B	6	1	108-110	43.28	44.18	T. trilobus	14.7172	4.33138	57.7651	2.517	29.9
761B	6	1	113-115	43.33	44.23	T. trilobus	14.7331	4.05738	53.0663	2.4	29.2
761B	6	1	118-120	43.38	44.28	T. trilobus	14.7489	4.22907	59.1098	2.42
761B	6	1	123-125	43.43	44.33	T. trilobus	14.7647	4.60757	54.6245	2.5062
761B	6	1	128-130	43.48	44.38	T. trilobus	14.7804	4.82903	55.6138	2.389
761B	6	1	138-140	43.58	44.48	T. trilobus	14.8116	4.65039	61.1448	2.353
761B	6	1	143-145	43.63	44.53	T. trilobus	14.8271	4.20897	59.8876	2.22	29.6
761B	6	1	148-150	43.68	44.58	T. trilobus	14.8425	3.92929	53.4239	2.444	28.9
761B	6	2	3-5	43.73	44.63	T. trilobus	14.8579	4.32268	57.3901	2.527	29.9
761B	6	2	8-10	43.78	44.68	T. trilobus	14.8732	4.2111	53.7531	2.4862	29.6
761B	6	2	13-15	43.83	44.73	T. trilobus	14.8884	3.93989	56.202	2.385	28.9
761B	6	2	18-20	43.88	44.78	T. trilobus	14.9035	4.11832	54.566	2.2837	29.4
761B	6	2	23-25	43.93	44.83	T. trilobus	14.9186	4.29471	58.3005	2.4167	29.8
761B	6	2	33-35	44.03	44.93	T. trilobus	14.9487	3.8808	54.9189	2.388	28.7
761B	6	2	43-45	44.13	45.03	T. trilobus	14.9784	3.79189	56.4717	2.323	28.5
761B	6	2	48-50	44.18	45.08	T. trilobus	14.99	3.74405	61.6767	2.4666	28.3
761B	6	2	53-55	44.23	45.13	T. trilobus	15.0079	3.97585	58.6875	2.393	29
761B	6	2	58-60	44.28	45.18	T. trilobus	15.0226	3.80868	70.1538	2.29	28.5
761B	6	2	73-75	44.43	45.33	T. trilobus	15.0663	3.71181	58.5933	2.5671	28.2
761B	6	2	78-80	44.48	45.38	T. trilobus	15.0807	3.95082	57.1923	2.6203	28.9
761B	6	2	83-85	44.53	45.43	T. trilobus	15.0951	3.54461	62.9755	2.325	27.7
761B	6	2	88-90	44.58	45.48	T. trilobus	15.1095	3.881	62.4793	2.484	28.7
761B	6	2	93-95	44.63	45.53	T. trilobus	15.1237	3.91418	57.4587	2.3702	28.8
761B	6	2	98-100	44.68	45.58	T. trilobus	15.138	3.84506	60.9844	2.403	28.6
761B	6	2	108-110	44.78	45.68	T. trilobus	15.1663	3.91802	38.9082	2.5323	28.8
761B	6	2	113-115	44.83	45.73	T. trilobus	15.1804	3.83072	31.6259	2.3958	28.6
761B	6	2	118-120	44.88	45.78	T. trilobus	15.1944	4.07456	53.2884	2.474	29.3
761B	6	2	123-125	44.93	45.83	T. trilobus	15.2084	3.90517	56.7113	2.45	28.8
761B	6	2	128-130	44.98	45.88	T. trilobus	15.2223	3.75294	58.2924	2.538	28.3
761B	6	2	133-135	45.03	45.93	T. trilobus	15.2362	3.83287	55.13	2.496	28.6
761B	6	2	138-140	45.08	45.98	T. trilobus	15.2501	3.79013	54.7553	2.17	28.5
761B	6	2	138-140	45.08	45.98	T. trilobus	15.2501	3.81118	59.5842	2.591	28.5
761B	6	3	8-10	45.28	46.18	T. trilobus	15.3051	4.00958	55.0546		29.1
761B	6	3	13-15	45.33	46.23	T. trilobus	15.3188	3.94208	53.5308	2.133	28.9
761B	6	3	18-20	45.38	46.28	T. trilobus	15.3324	3.83123	60.9582		28.6
761B	6	3	23-25	45.43	46.33	T. trilobus	15.346	4.08772	66.9479		29.3
761B	6	3	28-30	45.48	46.38	T. trilobus	15.3595	4.17445	56.1684	2.3	29.5
761B	6	3	33-35	45.53	46.43	T. trilobus	15.3731	4.46267	57.9267	2.381	30.3
761B	6	3	38-40	45.58	46.48	T. trilobus	15.3865	4.03055	58.6141	2.401	29.1
761B	6	3	43-45	45.63	46.53	T. trilobus	15.4	4.07179	59.8805	2.409	29.3
761B	6	3	46-48	45.66	46.56	T. trilobus	15.4081	3.94988	58.2797	2.474	28.9
761B	6	3	48-50	45.68	46.58	T. trilobus	15.4134	3.99736	57.9429	2.379	29
761B	6	3	53-55	45.73	46.63	T. trilobus	15.4269	3.97975	56.1742	2.372	29
761B	6	3	58-60	45.78	46.68	T. trilobus	15.4402	4.13131	52.1049	2.585	29.4
761B	6	3	63-65	45.83	46.73	T. trilobus	15.4536	4.0971	59.8129	2.29	29.3
761B	6	3	68-70	45.88	46.78	T. trilobus	15.4669	4.14323	59.9558	2.593	29.4
761B	6	3	73-75	45.93	46.83	T. trilobus	15.4803	3.9134	60.22	2.706	28.8
761B	6	3	83-85	46.03	46.93	T. trilobus	15.5069	4.25528	54.1382	2.672	29.7
761B	6	3	88-90	46.08	46.98	T. trilobus	15.5201	4.24375	59.9795	2.632	29.7
761B	6	3	93-95	46.13	47.03	T. trilobus	15.5334	4.37002	57.7043	2.668	30
761B	6	3	98-100	46.18	47.08	T. trilobus	15.5466	3.9609	61.6008	2.703	28.9
761B	6	3	103-105	46.23	47.13	T. trilobus	15.5599	4.22867	52.5056	2.581	29.7
761B	6	3	108-110	46.28	47.18	T. trilobus	15.5731	4.12148	59.4471	2.731	29.4
761B	6	3	113-115	46.33	47.23	T. trilobus	15.5863	4.32393	64.1482	2.803	29.9
761B	6	3	133-135	46.53	47.43	T. trilobus	15.6392	4.65565	58.3056	2.603	30.7
761B	6	3	143-145	46.63	47.53	T. trilobus	15.6656	4.33771	58.4191	2.571	30
761B	6	3	148-150	46.68	47.58	T. trilobus	15.6789	4.15701	55.194	2.731	29.5
761B	6	4	23-25	46.93	47.83	T. trilobus	15.7452	3.68958	61.9522		28.2
761B	6	4	38-40	47.08	47.98	T. trilobus	15.7852	4.46699	53.4862	2.291	30.3
761B	6	4	43-45	47.13	48.03	T. trilobus	15.7986	4.20536	58.8883	2.391	29.6
761B	6	4	53-55	47.23	48.13	T. trilobus	15.8254	4.09998	61.989	2.53	29.3
761B	6	4	63-65	47.33	48.23	T. trilobus	15.8524	4.01421	57.0249	2.365	29.1
761B	6	4	68-70	47.38	48.28	T. trilobus	15.866	4.18041	51.1573	2.501	29.5
761B	6	4	73-75	47.43	48.33	T. trilobus	15.8796	4.26607	55.6509	2.339	29.8
761B	6	4	83-85	47.53	48.43	T. trilobus	15.9068	4.17343	59.5637	2.295	29.5
761B	6	4	98-100	47.68	48.58	T. trilobus	15.9481	4.45238	52.2895	2.17	30.2
761B	6	4	103-105	47.73	48.63	T. trilobus	15.962	4.09384	58.451		29.3
761B	6	4	118-120	47.88	48.78	T. trilobus	16.0039	4.45732	52.2846	2.35	30.3
761B	6	4	123-125	47.93	48.83	T. trilobus	16.018	4.22367	59.1688	2.295	29.7
761B	6	4	128-130	47.98	48.88	T. trilobus	16.0322	3.86456	59.4266	2.12	28.7
761B	6	4	143-145	48.13	49.03	T. trilobus	16.0751	4.26249	53.1		29.8
761B	6	4	146-148	48.16	49.06	T. trilobus	16.0838	4.1138	56.1454	2.321	29.4
761B	6	4	148-150		49.08	T. trilobus	16.0896	4.17619	58.7985	2.193	29.5
761B	6	5	3-5	48.23	49.13	T. trilobus	16.1041	4.22949	61.5482	2.195	29.7
761B	6	5	23-25	48.43	49.33	T. trilobus	16.1631	3.80983	60.881	2.425	28.5
761B	6	5	33-35	48.53	49.43	T. trilobus	16.1931	3.95311	65.0131	2.528	28.9
761B	6	5	43-45	48.63	49.53	T. trilobus	16.2235	3.91822	65.9873	2.389	28.8
761B	6	5	50-52	48.7	49.6	T. trilobus	16.2451	3.88082	61.8778	2.352	28.7
761B	6	5	63-65	48.83	49.73	T. trilobus	16.2857	4.08587	63.9417	2.351	29.3
761B	6	5	73-75	48.93	49.83	T. trilobus	16.3174	3.8958	64.6006	2.374	28.8
761B	6	5	83-85	49.03	49.93	T. trilobus	16.3496	3.65171	71.1348	2.415	28
761B	6	5	93-95	49.13	50.03	T. trilobus	16.3824	4.0937	70.4453	2.225	29.3
761B	6	5	100-102	49.2	50.1	T. trilobus	16.4056	3.60152	66.0133	2.414	27.9
761B	6	5	108-110	49.28	50.18	T. trilobus	16.4325	4.20642	65.2104	2.366	29.6
