# Supplementary material for: Ocean Carbon Storage across the middle Miocene: a new interpretation for the Monterey Event
Source: Nat Commun. 2020 Jan 9;11:134. doi: 10.1038/s41467-019-13792-0 (PMC6952451; doi:10.1038/s41467-019-13792-0)
Supplement: Supplementary file 2 — Supplementary Dataset 2 [file 41467_2019_13792_MOESM2_ESM.xlsx]

## Sheet: Sheet1
Supplementary Data 2: T. trilobus B/Ca at DSDP site 588
Site-Hole	Core	Section	Top	Bottom	Species	Age (Ma)	B/Ca (umol/mol)
588A	2	1	79	81	T. trilobus	11.5048	83.5494
588A	2	3	21.5	23.5	T. trilobus	11.7037	81.2939
588A	2	4	39	41	T. trilobus	11.8405	81.9794
588A	3	2	53	55	T. trilobus	12.0146	82.8391
588A	3	3	109	111	T. trilobus	12.1545	85.5999
588A	4	1	119	121	T. trilobus	12.2704	75.4823
588A	4	1	119	121	T. trilobus	12.2704	80.0674
588A	4	3	28	30	T. trilobus	12.3923	77.7764
588A	5	1	36	38	T. trilobus	12.5076	77.7832
588A	5	2	90	92	T. trilobus	12.6403	74.1396
588A	6	1	4	6	T. trilobus	12.8062	76.5428
588A	6	2	57	59	T. trilobus	12.9357	81.3022
588A	6	3	116	118	T. trilobus	13.0777	74.5403
588A	7	1	124	126	T. trilobus	13.1975	71.6381
588A	7	3	32	34	T. trilobus	13.2932	71.6398
588A	8	1	36	38	T. trilobus	13.387	70.048
588A	8	2	97	99	T. trilobus	13.4841	77.0923
588A	8	4	3	5	T. trilobus	13.5788	81.8913
588A	9	2	12	14	T. trilobus	13.8095	67.1038
588A	10	1	84	86	T. trilobus	14.3649	67.6789
588A	10	2	136.5	138.5	T. trilobus	14.6308	59.1472
588A	11	2	56	58	T. trilobus	15.0565	60.944
588A	11	CC	12	14	T. trilobus	15.1861	54.7385
588A	12	4	41	43	T. trilobus	15.5285	71.4423
