# Supplementary material for: Ocean Carbon Storage across the middle Miocene: a new interpretation for the Monterey Event
Source: Nat Commun. 2020 Jan 9;11:134. doi: 10.1038/s41467-019-13792-0 (PMC6952451; doi:10.1038/s41467-019-13792-0)
Supplement: Supplementary file 3 — Supplementary Dataset 3 [file 41467_2019_13792_MOESM3_ESM.xlsx]

## Sheet: Supplementary Data 3
Supplementary Data 3: T. trilobus B/Ca at ODP site 926
Site-Hole	Core	Sect.	Interval (cm)	Interval (cm)	Species	Age (Ma)	B/Ca (umol/mol)
926A	26	5	30	32	T. trilobus	11.826	86.13
926A	29	5	31	33	T. trilobus	13.616	77.51
926A	32	2	30	32	T. trilobus	15.08	75.45
926B	26	4	117	118.5	T. trilobus	12.093	86.2789
926B	27	2	117	118.5	T. trilobus	12.596	77.591
926B	30	6	28	29.5	T. trilobus	14.59	69.97
926B	31	1	28	29.5	T. trilobus	14.78	60.4033
926B	31	2	98	99.5	T. trilobus	14.96	63.3333
926B	31	3	18	19.5	T. trilobus	15.02	64.2347
926B	31	7	8	9.5	T. trilobus	15.08	60.5792
926B	32	3	78	79.5	T. trilobus	16.05	61.1345
926B	32	5	2	3.5	T. trilobus	16.12	66.2082
926C	27	2	118	120	T. trilobus	12.28	78.2912
926B	34	1	139	140.5	T. trilobus	16.8611	69.0117
926B	34	2	45, 49	46.5, 50.5	T. trilobus	16.8971	66.8195
926B	34	CC	10.5, 18.5	12, 20	T. trilobus	17.0815	69.1886
