# Supplementary material for: Ocean Carbon Storage across the middle Miocene: a new interpretation for the Monterey Event
Source: Nat Commun. 2020 Jan 9;11:134. doi: 10.1038/s41467-019-13792-0 (PMC6952451; doi:10.1038/s41467-019-13792-0)
Supplement: Supplementary file 4 — Supplementary Dataset 4 [file 41467_2019_13792_MOESM4_ESM.xlsx]

## Sheet: Supplementary Data 4
Supplementary Data 4: T. trilobus B/Ca at ODP site 872
Site-Hole	Core	Sect	Top	Bottom	MBSF	Species	Age (Ma)	B/Ca (umol/mol)
872C	11	1	78	80	95.29	T. trilobus	16.7168	69.1886
872C	11	4	20	22	98.58	T. trilobus	17.7192	78.7196
872C	11	6	20	22	101.17	T. trilobus	18.5083	84.302
872C	12	1	20	22	104.21	T. trilobus	19.4345	88.1394
872C	12	2	20	22	105.71	T. trilobus	20.0318	86.2773
872C	13	1	78	80	106.79	T. trilobus	20.5608	89.8099
872C	13	3	78	80	109.27	T. trilobus	21.7753	86.4192
